# Supplementary material for: Quantitative nuclear histomorphometry predicts oncotype DX risk categories for early stage ER+ breast cancer
Source: BMC Cancer. 2018 May 30;18:610. doi: 10.1186/s12885-018-4448-9 (PMC5977541; doi:10.1186/s12885-018-4448-9)
Supplement: Supplementary file 1 — Table S7. Features tested for significance, and considered for use in final analysis. Comprehensive list of features investigated for classification utility. Each feature was used to analyze epithelial and stromal nuclei separately. (XLSX 15 kb) [file 12885_2018_4448_MOESM1_ESM.xlsx]

## Sheet: Sheet1
		Feature Name
	1	Voronoi: Area Standard Deviation
	2	Voronoi: Area Average
	3	Voronoi: Area Minimum / Maximum
	4	Voronoi: Area Disorder
	5	Voronoi: Perimeter Standard Deviation
	6	Voronoi: Perimeter Average
	7	Voronoi: Perimeter Minimum / Maximum
	8	Voronoi: Perimeter Disorder
	9	Voronoi: Chord Standard Deviation
	10	Voronoi: Chord Average
	11	Voronoi: Chord Minimum / Maximum
	12	Voronoi: Chord Disorder
	13	Delaunay: Side Length Minimum / Maximum
	14	Delaunay: Side Length Standard Deviation
	15	Delaunay: Side Length Average
	16	Delaunay: Side Length Disorder
	17	Delaunay: Triangle Area Minimum / Maximum
	18	Delaunay: Triangle Area Standard Deviation
	19	Delaunay: Triangle Area Average
	20	Delaunay: Triangle Area Disorder
	21	MST: MST Edge Length Average
	22	MST: MST Edge Length Standard Deviation
	23	MST: MST Edge Length Minimum / Maximum
	24	MST: MST Edge Length Disorder
	25	Arch: Area of polygons
	26	Arch: Number of Polygons
	27	Arch: Density of Polygons
	28	Arch: Average distance to 3 Nearest Neighbors
	29	Arch: Average distance to 5 Nearest Neighbors
	30	Arch: Average distance to 7 Nearest Neighbors
	31	Arch: Standard Deviation distance to 3 Nearest Neighbors
	32	Arch: Standard Deviation distance to 5 Nearest Neighbors
	33	Arch: Standard Deviation distance to 7 Nearest Neighbors
	34	Arch: Disorder of distance to 3 Nearest Neighbors
	35	Arch: Disorder of distance to 5 Nearest Neighbors
	36	Arch: Disorder of distance to 7 Nearest Neighbors
	37	Arch: Avg. Nearest Neighbors in a 10 Pixel Radius
	38	Arch: Avg. Nearest Neighbors in a 20 Pixel Radius
	39	Arch: Avg. Nearest Neighbors in a 30 Pixel Radius
	40	Arch: Avg. Nearest Neighbors in a 40 Pixel Radius
	41	Arch: Avg. Nearest Neighbors in a 50 Pixel Radius
	42	Arch: Standard Deviation Nearest Neighbors in a 10 Pixel Radius
	43	Arch: Standard Deviation Nearest Neighbors in a 20 Pixel Radius
	44	Arch: Standard Deviation Nearest Neighbors in a 30 Pixel Radius
	45	Arch: Standard Deviation Nearest Neighbors in a 40 Pixel Radius
	46	Arch: Standard Deviation Nearest Neighbors in a 50 Pixel Radius
	47	Arch: Disorder of Nearest Neighbors in a 10 Pixel Radius
	48	Arch: Disorder of Nearest Neighbors in a 20 Pixel Radius
	49	Arch: Disorder of Nearest Neighbors in a 30 Pixel Radius
	50	Arch: Disorder of Nearest Neighbors in a 40 Pixel Radius
	51	Arch: Disorder of Nearest Neighbors in a 50 Pixel Radius
	52	Shape: Mean Area Ratio
	53	Shape: Mean Distance Ratio
	54	Shape: Mean Standard Deviation of Distance
	55	Shape: Mean Variance of Distance
	56	Shape: Mean Long/Short Distance Ratio
	57	Shape: Mean Perimeter Ratio
	58	Shape: Mean Smoothness
	59	Shape: Mean Invariant Moment 1
	60	Shape: Mean Invariant Moment 2
	61	Shape: Mean Invariant Moment 3
	62	Shape: Mean Invariant Moment 4
	63	Shape: Mean Invariant Moment 5
	64	Shape: Mean Invariant Moment 6
	65	Shape: Mean Invariant Moment 7
	66	Shape: Mean Fractal Dimension
	67	Shape: Mean Fourier Descriptor 1
	68	Shape: Mean Fourier Descriptor 2
	69	Shape: Mean Fourier Descriptor 3
	70	Shape: Mean Fourier Descriptor 4
	71	Shape: Mean Fourier Descriptor 5
	72	Shape: Mean Fourier Descriptor 6
	73	Shape: Mean Fourier Descriptor 7
	74	Shape: Mean Fourier Descriptor 8
	75	Shape: Mean Fourier Descriptor 9
	76	Shape: Mean Fourier Descriptor 10
	77	Shape: Standard Deviation Area Ratio
	78	Shape: Standard Deviation Distance Ratio
	79	Shape: Standard Deviation Standard Deviation of Distance
	80	Shape: Standard Deviation Variance of Distance
	81	Shape: Standard Deviation Long/Short Distance Ratio
	82	Shape: Standard Deviation Perimeter Ratio
	83	Shape: Standard Deviation Smoothness
	84	Shape: Standard Deviation Invariant Moment 1
	85	Shape: Standard Deviation Invariant Moment 2
	86	Shape: Standard Deviation Invariant Moment 3
	87	Shape: Standard Deviation Invariant Moment 4
	88	Shape: Standard Deviation Invariant Moment 5
	89	Shape: Standard Deviation Invariant Moment 6
	90	Shape: Standard Deviation Invariant Moment 7
	91	Shape: Standard Deviation Fractal Dimension
	92	Shape: Standard Deviation Fourier Descriptor 1
	93	Shape: Standard Deviation Fourier Descriptor 2
	94	Shape: Standard Deviation Fourier Descriptor 3
	95	Shape: Standard Deviation Fourier Descriptor 4
	96	Shape: Standard Deviation Fourier Descriptor 5
	97	Shape: Standard Deviation Fourier Descriptor 6
	98	Shape: Standard Deviation Fourier Descriptor 7
	99	Shape: Standard Deviation Fourier Descriptor 8
	100	Shape: Standard Deviation Fourier Descriptor 9
	101	Shape: Standard Deviation Fourier Descriptor 10
	102	Shape: Median Area Ratio
	103	Shape: Median Distance Ratio
	104	Shape: Median Standard Deviation of Distance
	105	Shape: Median Variance of Distance
	106	Shape: Median Long/Short Distance Ratio
	107	Shape: Median Perimeter Ratio
	108	Shape: Median Smoothness
	109	Shape: Median Invariant Moment 1
	110	Shape: Median Invariant Moment 2
	111	Shape: Median Invariant Moment 3
	112	Shape: Median Invariant Moment 4
	113	Shape: Median Invariant Moment 5
	114	Shape: Median Invariant Moment 6
	115	Shape: Median Invariant Moment 7
	116	Shape: Median Fractal Dimension
	117	Shape: Median Fourier Descriptor 1
	118	Shape: Median Fourier Descriptor 2
	119	Shape: Median Fourier Descriptor 3
	120	Shape: Median Fourier Descriptor 4
	121	Shape: Median Fourier Descriptor 5
	122	Shape: Median Fourier Descriptor 6
	123	Shape: Median Fourier Descriptor 7
	124	Shape: Median Fourier Descriptor 8
	125	Shape: Median Fourier Descriptor 9
	126	Shape: Median Fourier Descriptor 10
	127	Shape: Min / Max Area Ratio
	128	Shape: Min / Max Distance Ratio
	129	Shape: Min / Max Standard Deviation of Distance
	130	Shape: Min / Max Variance of Distance
	131	Shape: Min / Max Long/Short Distance Ratio
	132	Shape: Min / Max Perimeter Ratio
	133	Shape: Min / Max Smoothness
	134	Shape: Min / Max Invariant Moment 1
	135	Shape: Min / Max Invariant Moment 2
	136	Shape: Min / Max Invariant Moment 3
	137	Shape: Min / Max Invariant Moment 4
	138	Shape: Min / Max Invariant Moment 5
	139	Shape: Min / Max Invariant Moment 6
	140	Shape: Min / Max Invariant Moment 7
	141	Shape: Min / Max Fractal Dimension
	142	Shape: Min / Max Fourier Descriptor 1
	143	Shape: Min / Max Fourier Descriptor 2
	144	Shape: Min / Max Fourier Descriptor 3
	145	Shape: Min / Max Fourier Descriptor 4
	146	Shape: Min / Max Fourier Descriptor 5
	147	Shape: Min / Max Fourier Descriptor 6
	148	Shape: Min / Max Fourier Descriptor 7
	149	Shape: Min / Max Fourier Descriptor 8
	150	Shape: Min / Max Fourier Descriptor 9
	151	Shape: Min / Max Fourier Descriptor 10
	152	CORE: mean tensor contrast_energy
	153	CORE: standard deviation tensor contrast_energy
	154	CORE: range tensor contrast_energy
	155	CORE: mean tensor contrast_inverse_moment
	156	CORE: standard deviation tensor contrast_inverse_moment
	157	CORE: range tensor contrast_inverse_moment
	158	CORE: mean tensor contrast_ave
	159	CORE: standard deviation tensor contrast_ave
	160	CORE: range tensor contrast_ave
	161	CORE: mean tensor contrast_var
	162	CORE: standard deviation tensor contrast_var
	163	CORE: range tensor contrast_var
	164	CORE: mean tensor contrast_entropy
	165	CORE: standard deviation tensor contrast_entropy
	166	CORE: range tensor contrast_entropy
	167	CORE: mean tensor intensity_ave
	168	CORE: standard deviation tensor intensity_ave
	169	CORE: range tensor intensity_ave
	170	CORE: mean tensor intensity_variance
	171	CORE: standard deviation tensor intensity_variance
	172	CORE: range tensor intensity_variance
	173	CORE: mean tensor intensity_entropy
	174	CORE: standard deviation tensor intensity_entropy
	175	CORE: range tensor intensity_entropy
	176	CORE: mean tensor entropy,
	177	CORE: standard deviation tensor entropy,
	178	CORE: range tensor entropy,
	179	CORE: mean tensor energy
	180	CORE: standard deviation tensor energy
	181	CORE: range tensor energy
	182	CORE: mean tensor correlation
	183	CORE: standard deviation tensor correlation
	184	CORE: range tensor correlation
	185	CORE: mean tensor information_measure1
	186	CORE: standard deviation tensor information_measure1
	187	CORE: range tensor information_measure1
	188	CORE: mean tensor information_measure2
	189	CORE: standard deviation tensor information_measure2
	190	CORE: range tensor information_measure2
	191	CCG: Number of Nodes
	192	CCG: Number of Edges
	193	CCG: Average Degree
	194	CCG: Average Eccentricity
	195	CCG: Diameter
	196	CCG: Radius
	197	CCG: Average Eccentricity 90%
	198	CCG: Diameter 90%
	199	CCG: Radius 90%
	200	CCG: Average Path Length
	201	CCG: Clustering Coefficient C
	202	CCG: Clustering Coefficient D
	203	CCG: Clustering Coefficient E
	204	CCG: Number of connected components
	205	CCG: giant connected component ratio
	206	CCG: average connected component size
	207	CCG: number isolated nodes
	208	CCG: percentage isolated nodes
	209	CCG: number end nodes
	210	CCG: percentage end nodes
	211	CCG: number central nodes
	212	CCG: percentage central nodes
	213	CCG: mean edge length
	214	CCG: standard deviation edge length
	215	CCG: skewness edge length
	216	CCG: kurtosis edge length
